# Supplementary material for: Phosphorus Regulates the Level of Signaling Molecules in Rice to Reduce Cadmium Toxicity
Source: Curr Issues Mol Biol. 2022 Sep 7;44(9):4070–86. doi: 10.3390/cimb44090279 (PMC9497924; doi:10.3390/cimb44090279)
Supplement: Supplementary file 1 [file cimb-44-00279-s001.zip]

Archive with 1 entries (1 files):
- cimb-1886269-supplementary.pdf
